# Supplementary material for: Lifespan-Extending Effects of Royal Jelly and Its Related Substances on the Nematode Caenorhabditis elegans
Source: PLoS One. 2011 Aug 9;6(8):e23527. doi: 10.1371/journal.pone.0023527 (PMC3153499; doi:10.1371/journal.pone.0023527)
Supplement: Table S1 — Effects of RJ or pRJ on the lifespan. (XLSX) [file pone.0023527.s004.xlsx]

## Sheet: Sheet1
Table S1	Effects of RJ or pRJ on the life span
Exp	Genotype	Treatment	Mean life span	% Change	75th percentile	% Change	Maximum life span	% Change	N (animal)	Significance
			± SEM (days)		(days)		(days)
1	N2	Control (EtOH)	28.9±0.6		31		37		1 (44)	*
	N2	RJ 1 µg/ml	29.5±0.7	+2	31	0	38	+3	1 (39)	NS
	N2	RJ 10 µg/ml	30.9±0.5	+7	33	+6	39	+5	1 (50)	p<0.001
	N2	RJ 100 µg/ml	27.5±0.5	-5	29	-3	36	-3	1 (45)	NS
	N2	pRJ 10 µg/ml	31.0±0.3	+7	33	+6	39	+5	1 (51)	p<0.001
2	N2	Control (EtOH)	29.8±0.4		31		41		1 (76)	*
	N2	RJ 1 µg/ml	30.9±0.4	+4	32	+3	43	+5	1 (91)	NS
	N2	RJ 10 µg/ml	32.4±0.4	+9	36	+11	44	+7	1 (83)	p<0.001
	N2	RJ 100 µg/ml	29.3±0.3	-2	31	0	35	-15	1 (87)	NS
	N2	pRJ 1 µg/ml	32.1±0.5	+8	35	+13	49	+20	1 (94)	p<0.001
	N2	pRJ 10 µg/ml	35.1±0.7	+18	37	+19	59	+44	1 (92)	p<0.001
	N2	pRJ 100 µg/ml	32.1±0.5	+8	33	+6	50	+22	1 (87)	p<0.001
3	N2	Control (EtOH)	27.5±0.2		29		36		2 (164)	*
	N2	RJ 1 µg/ml	28.4±0.3	+3	30	+3	37	+3	2 (150)	p<0.05
	N2	RJ 10 µg/ml	29.7±0.3	+8	31	+7	40	+11	2 (161)	p<0.001
	N2	RJ 100 µg/ml	27.4±0.5	0	29	0	34	-6	2(132)	NS
	N2	pRJ 1 µg/ml	30.1±0.4	+9	32	+10	43	+19	2 (143)	p<0.001
	N2	pRJ 10 µg/ml	32.3±0.4	+17	34	+17	47	+31	2(128)	p<0.001
	N2	pRJ 100 µg/ml	29.2±0.3	+6	31	+7	41	+14	2 (166)	p<0.001
4	N2	Control (EtOH)	27.5±0.7		30		37		1(38)	*
	N2	RJ-Fr.1 10 µg/ml	27.5±0.4	0	29	-3	35	-5	1(92)	NS
	N2	RJ-Fr.1 25 µg/ml	27.6±0.4	0	29	-3	35	-5	1(72)	NS
	N2	RJ-Fr.1 100 µg/ml	27.7±0.4	0	29	-3	35	-5	1(87)	NS
5	N2	Control (EtOH)	29.1±0.2		30		38		2(182)	*
	N2	RJ-Fr.1 10 µg/ml	28.6±0.2	-2	30	0	37	-3	2(184)	NS
	N2	RJ-Fr.1 25 µg/ml	29.5±0.2	+1	30	0	39	+3	2(173)	NS
	N2	RJ-Fr.1 100 µg/ml	28.9±0.2	-1	31	+3	37	-3	2(159)	NS
6	N2	Control	29.1±0.5		32		39		1(49)	*
	N2	RJ-Fr.2 10 µg/ml	29.5±0.6	+1	31	-3	36	-8	1(42)	NS
	N2	RJ-Fr.2 25 µg/ml	29.7±0.6	+2	31	-3	39	0	1(52)	NS
	N2	RJ-Fr.2 100 µg/ml	28.2±0.8	-3	30	-6	38	-3	1(32)	NS
	N2	pRJ-Fr.4 10 µg/ml	31.6±0.4	+9	33	+3	40	+3	1(69)	p<0.001
	N2	pRJ-Fr.4 25 µg/ml	30.6±0.5	+5	33	+3	38	-3	1(55)	p<0.001
	N2	pRJ-Fr.4 100 µg/ml	30.8±0.5	+6	34	+5	42	+8	1(64)	p<0.001
7	N2	Control	28.5±0.2		29		35		2(127)	*
	N2	RJ-Fr.2 10 µg/ml	28.4±0.2	0	30	+3	33	-6	2(153)	NS
	N2	RJ-Fr.2 25 µg/ml	28.3±02	-1	29	0	37	+6	2(146)	NS
	N2	RJ-Fr.2 100 µg/ml	28.7±0.2	+1	30	+3	36	+3	2(190)	NS
	N2	pRJ-Fr.4 5 µg/ml	29.6±0.3	+4	31	+7	38	+9	2(115)	p<0.01
	N2	pRJ-Fr.4 10 µg/ml	31.0±0.3	+9	32	+10	43	+29	2(141)	p<0.001
	N2	pRJ-Fr.4 25 µg/ml	30.1±0.2	+6	31	+7	37	+6	2(138)	p<0.001
8	N2	Control	26.7±0.3		28		33		1(68)	*
	N2	pRJ-Fr.5 10 µg/ml	29.0±0.3	+9	31	+11	34	+3	1(74)	p<0.001
	N2	pRJ-Fr.5 25 µg/ml	31.9±0.4	+19	35	+25	38	+15	1(76)	p<0.001
	N2	pRJ-Fr.5 100 µg/ml	31.7±0.5	+19	36	+29	40	+21	1(62)	p<0.001
9	daf-16(mu86)	Control	18.3±0.2		19		25		1(65)	*
	daf-16(mu86)	pRJ-Fr.5 25 µg/ml	20.5±0.4	+12	21	+11	29	+16	1(71)	p<0.001
10	N2	Control	28.5±0.3		30		37		2(150)	*
	N2	pRJ-Fr.5 10 µg/ml	30.8±0.3	+8	33	+10	39	+5	2(167)	p<0.001
	N2	pRJ-Fr.5 25 µg/ml	33.7±0.4	+18	36	+20	45	+22	2(156)	p<0.001
	N2	pRJ-Fr.5 100 µg/ml	33.2±0.4	+17	36	+20	41	+11	2(124)	p<0.001
	daf-16(mu86)	Control	19.1±0.2		20		26		2(146)	*
	daf-16(mu86)	pRJ-Fr.5 25 µg/ml	20.6±0.2	+8	21	+5	29	+12	2(157)	p<0.001
