# Supplementary material for: Lifespan-Extending Effects of Royal Jelly and Its Related Substances on the Nematode Caenorhabditis elegans
Source: PLoS One. 2011 Aug 9;6(8):e23527. doi: 10.1371/journal.pone.0023527 (PMC3153499; doi:10.1371/journal.pone.0023527)
Supplement: Table S2 — Differentially regulated genes by pRJ-Fr.5 treatment. (XLSX) [file pone.0023527.s005.xlsx]

## Sheet: tables2
Table S2. Differentially regulated genes by pRJ-Fr. 5 treatment
Probe ID	Gene Symbol	Gene Name	Fold change
A_12_P107639	Y37E11AL.2	hypothetical protein	-2.14534
A_12_P150271	F56G4.7	hypothetical protein	-2.0805
A_12_P110725	ora-1	Onchocerca Related Antigen family	-1.9932
A_12_P109138	clec-265	C-type LECtin	-2.32266
A_12_P111660	grl-5	GRound-Like (grd related)	-2.69088
A_12_P100232	T24F1.7	hypothetical protein	-2.36887
A_12_P139930	R193.2	hypothetical protein	-2.31481
A_12_P118257	F42A8.1	hypothetical protein	-1.85785
A_12_P154270			-2.08035
A_12_P109031			-1.90647
A_12_P108267	col-79	COLlagen	-2.85307
A_12_P136155	F49C5.11	hypothetical protein	-3.56133
A_12_P114291	ZK180.6	hypothetical protein	-2.77351
A_12_P133592	R11A5.7	hypothetical protein	-2.07484
A_12_P131631	Y47D7A.15	hypothetical protein	-2.148
A_12_P106512	clec-169	C-type LECtin	-1.90641
A_12_P107163	spp-13	SaPosin-like Protein family	-1.98061
A_12_P133725	R09H10.8	hypothetical protein	-1.82028
A_12_P108022	F33D4.6	hypothetical protein	-2.41626
A_12_P116624	col-41	COLlagen	-2.25393
A_12_P116847	Y53F4B.11	hypothetical protein	-1.88803
A_12_P100461	acdh-6	Acyl CoA DeHydrogenase	-2.11339
A_12_P110551	fkb-4	FK506-Binding protein family	-1.84026
A_12_P103691	col-172	COLlagen	-2.23266
A_12_P166091			-1.88719
A_12_P113006	bli-1	BLIstered cuticle	-2.99769
A_12_P119846			-1.88903
A_12_P120185	C01F1.5	hypothetical protein	-2.021
A_12_P136156	F49C5.11	hypothetical protein	-3.17095
A_12_P154136	F41F3.8	hypothetical protein	-2.13066
A_12_P138076	D1054.9	hypothetical protein	-2.26192
A_12_P118649	ZK1025.4	hypothetical protein	-2.90115
A_12_P141755	C04G6.2	hypothetical protein	-2.81648
A_12_P150318	F49C5.11	hypothetical protein	-3.51951
A_12_P107501	carboxypeptidase	hypothetical protein	-1.91786
A_12_P130293	wrt-6	WaRThog (hedgehog-like family)	-2.17891
A_12_P176589			-2.89408
A_12_P181119	C02E7.6	hypothetical protein	-1.85761
A_12_P155675	R12C12.10	hypothetical protein	-2.10988
A_12_P148790	col-172	COLlagen	-1.8581
A_12_P113527	ugt-16	UDP-GlucuronosylTransferase	-2.14054
A_12_P175123	T27A10.6	hypothetical protein	-2.7541
A_12_P130458	nas-23	Nematode AStacin protease	-2.16857
A_12_P118329	K01D12.8	hypothetical protein	-2.92231
A_12_P118114	oac-10	O-ACyltransferase homolog	-2.44342
A_12_P101524	sqt-1	SQuaT	-2.39492
A_12_P117682	clec-239	C-type LECtin	-2.87745
A_12_P104744	F46F5.5	hypothetical protein	-2.48269
A_12_P137580	nas-14	Nematode AStacin protease	-2.29789
A_12_P177160	Y40C7B.4	hypothetical protein	-1.82028
A_12_P159500			-1.86718
A_12_P132015			-1.83674
A_12_P115259			-2.38356
A_12_P103525	F23C8.11	hypothetical protein	-1.82355
A_12_P140888	R01E6.2	hypothetical protein	-2.17134
A_12_P117811	nhr-234	Nuclear Hormone Receptor family	-2.03437
A_12_P176593			-2.86794
A_12_P115537	cdh-7	CaDHerin family	-2.53076
A_12_P131017	W09G12.10	hypothetical protein	-2.035
A_12_P136157	F49C5.11	hypothetical protein	-3.5348
A_12_P111482	C07E3.10	hypothetical protein	-2.12626
A_12_P105856	E01G4.6	hypothetical protein	-2.77423
A_12_P108385	nhr-259	Nuclear Hormone Receptor family	-2.33996
A_12_P150317	F49C5.11	hypothetical protein	-3.43424
A_12_P133076	mlt-9	MoLTing defective	-1.92024
A_12_P173532	ugt-21	UDP-GlucuronosylTransferase	-1.80936
A_12_P102117	clec-180	C-type LECtin	-2.02006
A_12_P111667			-2.24788
A_12_P117171	F44G3.10	hypothetical protein	-2.10672
A_12_P130424	nas-3	Nematode AStacin protease	-2.36489
A_12_P119973	lbp-8	Lipid Binding Protein	-1.85771
A_12_P132098	F35A5.5	hypothetical protein	-1.82952
A_12_P104139			-2.88807
A_12_P114425	C25F6.7	hypothetical protein	-1.88714
A_12_P111248	ptr-16	PaTched Related family	-2.07161
A_12_P118778	B0280.7	hypothetical protein	-1.93116
A_12_P112331	lon-3	LONg	-3.43208
A_12_P153815			-2.35377
A_12_P140885	R01E6.2	hypothetical protein	-2.13241
A_12_P108159	C15F1.2	hypothetical protein	-2.28709
A_12_P110874	bus-8	Bacterially Un-Swollen (M. nematophilum resistant)	-1.8657
A_12_P114543	Y75B7AR.1	hypothetical protein	-2.08087
A_12_P131757	lon-8	LONg	-1.95233
A_12_P115203	clec-206	C-type LECtin	-1.94664
A_12_P130460	nas-23	Nematode AStacin protease	-2.21713
A_12_P117393	K03A11.6	hypothetical protein	-2.0047
A_12_P161395	T22B2.6	hypothetical protein	-1.80195
A_12_P108602	F01D5.10	hypothetical protein	-1.84293
A_12_P118021	col-104	COLlagen	-1.81687
A_12_P131758	lon-8	LONg	-2.22029
A_12_P101087			-1.92968
A_12_P112497	hog-1	HOG only (Hedgehog Hog domain alone)	-1.99408
A_12_P130441	nas-15	Nematode AStacin protease	-2.54588
A_12_P115654	col-73	COLlagen	-2.27602
A_12_P148435	F49D11.6	hypothetical protein	-2.0962
A_12_P133593	R11A5.7	hypothetical protein	-2.04158
A_12_P144460			-3.09874
A_12_P109530	Y43D4A.5	hypothetical protein	-2.6651
A_12_P147200	ZK662.6	hypothetical protein	-2.06897
A_12_P117613	ZK1025.3	hypothetical protein	-2.81118
A_12_P143420	F47B7.4	hypothetical protein	-2.78279
A_12_P101949			-1.86905
A_12_P131713	spp-23	SaPosin-like Protein family	-1.90063
A_12_P156720	F33H12.7	hypothetical protein	-2.00109
A_12_P173592	Y48G8AL.1	hypothetical protein	-2.22457
A_12_P117410	C54F6.3	hypothetical protein	-2.34979
A_12_P117941	C46H11.7	hypothetical protein	-1.91234
A_12_P137470	Y65B4BL.6	hypothetical protein	-1.84445
A_12_P138079	D1054.9	hypothetical protein	-2.23042
A_12_P119895			-1.83344
A_12_P153632	T09D3.8	hypothetical protein	-2.03905
A_12_P113342	F53B1.4	hypothetical protein	-2.16656
A_12_P161288	F16G10.9	hypothetical protein	-2.02689
A_12_P133726	R09H10.8	hypothetical protein	-1.83454
A_12_P105765	C49F8.3	hypothetical protein	-2.07187
A_12_P155679	R12C12.10	hypothetical protein	-1.9796
A_12_P119774	col-97	COLlagen	-2.33704
A_12_P136159	F49C5.11	hypothetical protein	-3.62688
A_12_P173213	chitinase	hypothetical protein	-1.85571
A_12_P118546	grd-2	GRounDhog (hedgehog-like family)	-2.30202
A_12_P154137	F41F3.8	hypothetical protein	-1.88112
A_12_P104535	Y57A10A.23	hypothetical protein	-1.87725
A_12_P180069	oac-30	O-ACyltransferase homolog	-1.87588
A_12_P165611	F35A5.5	hypothetical protein	-2.52267
A_12_P114421	F53B3.6	hypothetical protein	-2.02305
A_12_P168905	ZC262.1	hypothetical protein	-2.22045
A_12_P115743	K02E7.1	hypothetical protein	-1.82287
A_12_P109838	pgp-1	P-GlycoProtein related	-1.95368
A_12_P145390	ZK1025.4	hypothetical protein	-3.53164
A_12_P110993	col-131	COLlagen	-1.89442
A_12_P130456	nas-23	Nematode AStacin protease	-1.96507
A_12_P165610	F35A5.5	hypothetical protein	-2.24011
A_12_P108002	col-14	COLlagen	-1.80641
A_12_P150315	F49C5.11	hypothetical protein	-3.52549
A_12_P150736	clec-229	C-type LECtin	-2.17297
A_12_P152642			-1.87679
A_12_P165750	lips-3	LIPaSe related	-2.05355
A_12_P171742	mlt-10	MoLTing defective	-2.25162
A_12_P157692	C25F6.8	hypothetical protein	-1.81495
A_12_P115759	F54D10.8	hypothetical protein	-2.0704
A_12_P138075	D1054.9	hypothetical protein	-2.27604
A_12_P178074	nhr-234	Nuclear Hormone Receptor family	-1.98036
A_12_P138078	D1054.9	hypothetical protein	-2.25902
A_12_P135280	sqt-2	SQuaT	-2.98516
A_12_P179005	ptr-4	PaTched Related family	-1.80026
A_12_P132562	F36H2.4	hypothetical protein	-1.9267
A_12_P109321	F22E5.2	hypothetical protein	-1.92854
A_12_P176591	ZK1025.7	hypothetical protein	-2.94063
A_12_P139931	R193.2	hypothetical protein	-1.97066
A_12_P105149	F26D11.2	hypothetical protein	-2.37311
A_12_P120085	nas-27	Nematode AStacin protease	-2.79946
A_12_P103511	sqt-2	SQuaT	-2.82641
A_12_P120351	M03F8.1	hypothetical protein	-1.9484
A_12_P146932	Y65B4BL.6	hypothetical protein	-2.16235
A_12_P167575	Y102A11A.5	hypothetical protein	-2.15525
A_12_P173647	F30A10.2	hypothetical protein	-1.87808
A_12_P176856			-1.90436
A_12_P138120	D2024.4	hypothetical protein	-2.08073
A_12_P109013	col-70	COLlagen	-1.8889
A_12_P100183	col-110	COLlagen	-3.08915
A_12_P111938	F59E11.6	hypothetical protein	-1.82136
A_12_P103818	M03B6.1	hypothetical protein	-1.92139
A_12_P118039	F10B5.3	hypothetical protein	-2.06679
A_12_P134180	Y47G6A.15	hypothetical protein	-2.03329
A_12_P175147	grl-7	GRound-Like (grd related)	-2.30502
A_12_P155677	R12C12.10	hypothetical protein	-1.90321
A_12_P144821			-1.95509
A_12_P155072			-2.48323
A_12_P102435	C32H11.6	hypothetical protein	-2.96476
A_12_P114833	F28G4.4	hypothetical protein	-1.89774
A_12_P131759	lon-8	LONg	-2.13633
A_12_P175122	T27A10.6	hypothetical protein	-2.76122
A_12_P175676	C25F6.7	hypothetical protein	-1.92357
A_12_P111434	C29F3.3	hypothetical protein	-2.15123
A_12_P138677	C46F4.3	hypothetical protein	-2.01882
A_12_P133170	nhr-259	Nuclear Hormone Receptor family	-2.23689
A_12_P175674	C25F6.7	hypothetical protein	-1.91373
A_12_P118627	dos-2	Delta and OSM-11-like	-2.10166
A_12_P161290	F16G10.9	hypothetical protein	-3.48987
A_12_P120171	wrt-6	WaRThog (hedgehog-like family)	-2.40668
A_12_P165678			-1.82034
A_12_P142405	cyn-17	CYclophyliN	-1.89021
A_12_P102690	nas-36	Nematode AStacin protease	-1.85073
A_12_P173728	F13C5.3	hypothetical protein	-1.80618
A_12_P101498	Y51H7C.13	hypothetical protein	-2.04183
A_12_P108717	F13B12.4	hypothetical protein	-1.96749
A_12_P181122	C02E7.6	hypothetical protein	-1.9229
A_12_P172973	F28G4.4	hypothetical protein	-1.94578
A_12_P146751	cdh-12	CaDHerin family	-2.06154
A_12_P160891	T22B2.6	hypothetical protein	-1.80433
A_12_P131756	lon-8	LONg	-2.10694
A_12_P112262	T06G6.6	hypothetical protein	-1.94182
A_12_P130425	nas-3	Nematode AStacin protease	-2.24894
A_12_P118874	col-137	COLlagen	-1.82029
A_12_P141750	ins-9	INSulin related	-2.05164
A_12_P104374	grd-1	GRounDhog (hedgehog-like family)	-1.96415
A_12_P130457	nas-23	Nematode AStacin protease	-2.2705
A_12_P114203	Y34B4A.10	hypothetical protein	-1.88857
A_12_P141753	ins-9	INSulin related	-2.18551
A_12_P133590	R11A5.7	hypothetical protein	-1.95289
A_12_P166274	F49E11.2	hypothetical protein	-1.82068
A_12_P105844	pqn-40	Prion-like-(Q/N-rich)-domain-bearing protein	-2.00838
A_12_P179639	dpy-9	DumPY : shorter than wild-type	-2.33301
A_12_P146931	Y65B4BL.6	hypothetical protein	-2.06161
A_12_P112451	qua-1	QUAhog (hedgehog related)	-2.18726
A_12_P162934	F18F11.4	hypothetical protein	-2.83669
A_12_P103962	F18F11.4	hypothetical protein	-2.73678
A_12_P118271	C54C8.2	hypothetical protein	-2.12623
A_12_P175387	D1054.9	hypothetical protein	-2.03267
A_12_P104639	H23N18.5	hypothetical protein	-2.30774
A_12_P115493	dpy-4	DumPY : shorter than wild-type	-2.31087
A_12_P108991	F39D8.3	hypothetical protein	-1.80211
A_12_P155050			-2.26499
A_12_P154020			-2.71271
A_12_P131755	lon-8	LONg	-2.23026
A_12_P174827	K08E7.5	hypothetical protein	-2.39452
A_12_P119773			-1.8843
A_12_P107080	C28H8.5	hypothetical protein	-1.92603
A_12_P115471			-2.88682
A_12_P100742	gpdh-1	Glycerol-3-Phosphate DeHydrogenase	-1.98314
A_12_P115030	F38B6.7	hypothetical protein	-2.12746
A_12_P138131			-1.95036
A_12_P105413	F31B9.4	hypothetical protein	-2.47954
A_12_P132097	F35A5.5	hypothetical protein	-1.90473
A_12_P133727	R09H10.8	hypothetical protein	-1.92599
A_12_P181123	C02E7.6	hypothetical protein	-1.82404
A_12_P134383	Y71G12B.33	hypothetical protein	-1.99171
A_12_P141756	C04G6.2	hypothetical protein	-2.73301
A_12_P120044	F33A8.10	hypothetical protein	-1.83651
A_12_P135555	F46G11.6	hypothetical protein	-1.8481
A_12_P113213	grl-15	GRound-Like (grd related)	-2.03125
A_12_P136158	F49C5.11	hypothetical protein	-3.60012
A_12_P116911	col-17	COLlagen	-2.35211
A_12_P145940	ZK381.8	hypothetical protein	-2.25161
A_12_P177769	C04F1.1	hypothetical protein	-2.04817
A_12_P170413	pqn-46	Prion-like-(Q/N-rich)-domain-bearing protein	-2.24202
A_12_P156722	F33H12.7	hypothetical protein	-1.89819
A_12_P112486	ZK470.6	hypothetical protein	-2.14552
A_12_P119591	col-155	COLlagen	-1.84466
A_12_P118717	Y46G5A.29	hypothetical protein	-2.75557
A_12_P119861	R11G11.6	hypothetical protein	-2.97982
A_12_P113439	C37C3.10	hypothetical protein	-2.05137
A_12_P113755	F14E5.6	hypothetical protein	-1.85221
A_12_P165751	lips-3	LIPaSe related	-2.09184
A_12_P104213	R193.2	hypothetical protein	-1.9762
A_12_P114986	F35A5.5	hypothetical protein	-1.86356
A_12_P108018	C14A4.8	hypothetical protein	-1.80615
A_12_P177674	Y71G12B.25	hypothetical protein	-1.88381
A_12_P109335	T12E12.6	hypothetical protein	-3.01449
A_12_P176854			-2.00495
A_12_P118690			-1.93879
A_12_P157691	C25F6.8	hypothetical protein	-1.85772
A_12_P101667	Y102A11A.5	hypothetical protein	-2.17972
A_12_P141751	ins-9	INSulin related	-2.02322
A_12_P106786	C45B2.2	hypothetical protein	-2.02324
A_12_P106711	Y43C5B.2	hypothetical protein	-1.81107
A_12_P173649	F30A10.2	hypothetical protein	-1.94083
A_12_P105180	carboxypeptidase	hypothetical protein	-1.97635
A_12_P155500	lbp-8	Lipid Binding Protein	-1.84638
A_12_P138890	nas-23	Nematode AStacin protease	-2.23429
A_12_P166089			-2.15745
A_12_P108819	col-133	COLlagen	-1.82047
A_12_P113107	F07E5.7	hypothetical protein	-2.77941
A_12_P110857	F57H12.6	hypothetical protein	-2.52145
A_12_P116477	C48D5.3	hypothetical protein	-1.80522
A_12_P110624	wrt-4	WaRThog (hedgehog-like family)	-2.34034
A_12_P109452	C40H1.8	hypothetical protein	-2.07224
A_12_P103308	Y37E11B.9	hypothetical protein	-2.05292
A_12_P113803	col-49	COLlagen	-2.34022
A_12_P119227	C34F6.1	hypothetical protein	-2.29217
A_12_P102221	pes-8	Patterned Expression Site	-1.95101
A_12_P170414	pqn-46	Prion-like-(Q/N-rich)-domain-bearing protein	-2.11844
A_12_P132095	F35A5.5	hypothetical protein	-2.05058
A_12_P109953	col-182	COLlagen	-2.21825
A_12_P119516	F46C8.8	hypothetical protein	-2.12309
A_12_P177159			-1.94568
A_12_P170412	pqn-46	Prion-like-(Q/N-rich)-domain-bearing protein	-1.93396
A_12_P131015	W09G12.10	hypothetical protein	-1.82979
A_12_P103567	C02F4.4	hypothetical protein	-1.88874
A_12_P160055	Y45F10B.9	hypothetical protein	-1.92882
A_12_P176855			-1.97654
A_12_P136240			-2.0048
A_12_P161868	col-110	COLlagen	-2.61569
A_12_P109554	Y50E8A.6	hypothetical protein	-1.80103
A_12_P118515	F35G2.5	hypothetical protein	-1.85335
A_12_P116031	Y38A10A.2	hypothetical protein	-2.07961
A_12_P118118	rol-6	ROLler: helically twisted, animals roll when moving	-2.34008
A_12_P100730	R11A5.7	hypothetical protein	-1.93039
A_12_P168231	Thioredoxins	hypothetical protein	-1.84395
A_12_P102128	pcp-2	Prolyl Carboxy Peptidase like	-2.10593
A_12_P106099	T22C8.1	hypothetical protein	-2.9967
A_12_P112371	dpy-8	DumPY : shorter than wild-type	-2.63608
A_12_P103822	epac-1	Exchange Protein Activated by Cyclic AMP	-2.15409
A_12_P155071			-2.08862
A_12_P105314	lips-9	LIPaSe related	-2.28644
A_12_P154385	grl-27	GRound-Like (grd related)	-2.77937
A_12_P116510	F47B7.4	hypothetical protein	-2.22859
A_12_P165676			-1.80137
A_12_P102498	F41G3.3	hypothetical protein	-1.94107
A_12_P150316	F49C5.11	hypothetical protein	-3.42986
A_12_P119242	T22B2.6	hypothetical protein	-1.81249
A_12_P111803			-1.92142
A_12_P118132	pqn-32	Prion-like-(Q/N-rich)-domain-bearing protein	-2.34168
A_12_P105288	ZK105.3	hypothetical protein	-2.09046
A_12_P141752	ins-9	INSulin related	-2.10843
A_12_P101095	col-128	COLlagen	-2.39869
A_12_P176770	M02B1.4	hypothetical protein	-1.81377
A_12_P172122	col-41	COLlagen	-2.30433
A_12_P180285	F39D8.3	hypothetical protein	-1.84939
A_12_P166092			-2.08692
A_12_P112541			-1.96446
A_12_P102445	col-54	COLlagen	-1.99732
A_12_P142406	cyn-17	CYclophyliN	-1.97506
A_12_P130292	wrt-6	WaRThog (hedgehog-like family)	-2.25445
A_12_P108169	F31F4.17	hypothetical protein	-2.01193
A_12_P116887	D1014.5	hypothetical protein	-2.18068
A_12_P105415	F19B2.5	hypothetical protein	-2.32692
A_12_P119279	F23B12.4	hypothetical protein	-2.10639
A_12_P102812	Y52B11B.1	hypothetical protein	-2.44476
A_12_P172972			-1.90778
A_12_P116428	esterase	hypothetical protein	-1.80185
A_12_P165677			-1.82087
A_12_P101315	bli-2	BLIstered cuticle	-2.81527
A_12_P109146	lips-7	LIPaSe related	-1.82611
A_12_P110650	dpy-9	DumPY : shorter than wild-type	-2.47761
A_12_P119849	str-168	Seven TM Receptor	-1.83268
A_12_P113354	R07B1.3	hypothetical protein	-1.98786
A_12_P139574	T25B9.5	hypothetical protein	-1.82136
A_12_P147220	Y48G1BM.9	hypothetical protein	-2.17348
A_12_P119413	Y53F4B.27	hypothetical protein	-2.16965
A_12_P177444	R74.2	hypothetical protein	-1.92026
A_12_P100205	F15A8.7	hypothetical protein	-3.21442
A_12_P162373	Y54F10AM.6	hypothetical protein	-1.82564
A_12_P109241	ZC513.2	hypothetical protein	-2.18608
A_12_P115915	Y81G3A.4	hypothetical protein	-1.85658
A_12_P109041	F33A8.7	hypothetical protein	-2.105
A_12_P156721	F33H12.7	hypothetical protein	-2.01283
A_12_P173212	chitinase	hypothetical protein	-1.84286
A_12_P175677	C25F6.7	hypothetical protein	-1.90584
A_12_P177448	R74.2	hypothetical protein	-1.94035
A_12_P111584	Y45F3A.8	hypothetical protein	-2.0781
A_12_P137365			-2.49564
A_12_P106039	F35D2.2	hypothetical protein	-1.85542
A_12_P141754	ins-9	INSulin related	-2.21596
A_12_P138077	D1054.9	hypothetical protein	-2.17269
A_12_P103568			-2.46231
A_12_P153630	T09D3.8	hypothetical protein	-2.1403
A_12_P119839	F38B6.1	hypothetical protein	-1.95048
A_12_P110570	dao-4	Dauer or Aging adult Overexpression	-3.62024
A_12_P105231	dpy-20	DumPY : shorter than wild-type	-2.67802
A_12_P168569	nhr-245	Nuclear Hormone Receptor family	-2.29957
A_12_P131018	W09G12.10	hypothetical protein	-2.09303
A_12_P110941			-2.09927
A_12_P155676	R12C12.10	hypothetical protein	-2.06783
A_12_P111838	peroxidase	hypothetical protein	-1.90557
A_12_P100403	F30H5.3	hypothetical protein	-2.45639
A_12_P133591	R11A5.7	hypothetical protein	-1.97677
A_12_P101178	C38C6.3	hypothetical protein	-2.17072
A_12_P114269	C47E12.6	hypothetical protein	-2.53884
A_12_P160890	T22B2.6	hypothetical protein	-1.89888
A_12_P117059	ugt-21	UDP-GlucuronosylTransferase	-1.84009
A_12_P118523	col-115	COLlagen	-1.85063
A_12_P147201	ZK662.6	hypothetical protein	-2.10273
A_12_P165612	F35A5.5	hypothetical protein	-2.8457
A_12_P130752	sulp-6	SULfate Permease family	-1.94727
A_12_P100878	C06G1.2	hypothetical protein	-2.05551
A_12_P147202	ZK662.6	hypothetical protein	-2.05724
A_12_P110848	lips-7	LIPaSe related	-1.8062
A_12_P130459	nas-23	Nematode AStacin protease	-1.97459
A_12_P118905	F52F10.2	hypothetical protein	-1.86415
A_12_P101782	M195.2	hypothetical protein	-1.89952
A_12_P104593	T10B5.10	hypothetical protein	-1.89873
A_12_P152628	ZK1025.7	hypothetical protein	-2.87682
A_12_P154138	F41F3.8	hypothetical protein	-2.22172
A_12_P146933	Y65B4BL.6	hypothetical protein	-2.32129
A_12_P177446	R74.2	hypothetical protein	-1.93278
A_12_P177447	R74.2	hypothetical protein	-1.82592
A_12_P131016	W09G12.10	hypothetical protein	-1.90695
A_12_P106740	cutl-18	CUTiclin-Like	-1.87661
A_12_P138525	C36E6.8	hypothetical protein	-1.85619
A_12_P153631	T09D3.8	hypothetical protein	-2.26953
A_12_P135755	col-155	COLlagen	-1.85924
A_12_P172653	che-3	abnormal CHEmotaxis	-1.82037
A_12_P102588	mlt-10	MoLTing defective	-2.44639
A_12_P173333	oac-1	O-ACyltransferase homolog	-2.1426
A_12_P130291	wrt-6	WaRThog (hedgehog-like family)	-2.41554
A_12_P160889	T22B2.6	hypothetical protein	-1.81461
A_12_P162935	F18F11.4	hypothetical protein	-2.72509
A_12_P104413	clec-167	C-type LECtin	-1.97877
A_12_P166275	F49E11.2	hypothetical protein	-1.96571
A_12_P138675	C46F4.3	hypothetical protein	-1.90052
A_12_P100861			-1.87012
A_12_P146750	cdh-12	CaDHerin family	-2.20858
A_12_P102281	F49E10.2	hypothetical protein	-2.10556
A_12_P173332	oac-1	O-ACyltransferase homolog	-2.10802
A_12_P114531	H42K12.3	hypothetical protein	-1.81222
A_12_P135765	K02E11.10	hypothetical protein	-2.80734
A_12_P140887	R01E6.2	hypothetical protein	-2.09216
A_12_P117298	Y45G12C.1	hypothetical protein	-1.84604
A_12_P114273	C33D3.3	hypothetical protein	-1.80917
A_12_P130422	nas-3	Nematode AStacin protease	-2.46957
A_12_P180463	F32B5.4	hypothetical protein	-1.86247
A_12_P175675	C25F6.7	hypothetical protein	-2.11984
A_12_P153746			-2.04889
A_12_P102456	D1054.9	hypothetical protein	-2.09915
A_12_P155678	R12C12.10	hypothetical protein	-2.1009
A_12_P133728	R09H10.8	hypothetical protein	-1.87883
A_12_P103489	F33D4.6	hypothetical protein	-2.46339
A_12_P119601	T22B11.2	hypothetical protein	-1.81135
A_12_P120277	R07B1.13	hypothetical protein	-2.37573
A_12_P133245	C30B5.6	hypothetical protein	-2.20931
A_12_P176858			-1.86036
A_12_P113980	K09B11.10	hypothetical protein	-2.19703
A_12_P177915	K12B6.2	hypothetical protein	-2.00636
A_12_P130294	wrt-6	WaRThog (hedgehog-like family)	-2.20478
A_12_P106307	oac-30	O-ACyltransferase homolog	-1.95937
A_12_P104187	ZK1025.7	hypothetical protein	-2.96112
A_12_P113683	M110.9	hypothetical protein	-1.86493
A_12_P107302	dpy-6	DumPY : shorter than wild-type	-2.37905
A_12_P100855	dod-19	Downstream Of DAF-16 (regulated by DAF-16)	-1.8579
A_12_P161394	T22B2.6	hypothetical protein	-1.83489
A_12_P168219	C32H11.6	hypothetical protein	-2.48421
A_12_P167574	Y102A11A.5	hypothetical protein	-2.12791
A_12_P107516	R01E6.2	hypothetical protein	-2.18053
A_12_P165752	lips-3	LIPaSe related	-1.88943
A_12_P133729	R09H10.8	hypothetical protein	-1.89342
A_12_P165289			-1.82206
A_12_P176592			-2.94974
A_12_P175744			-2.78854
A_12_P152641			-1.9531
A_12_P136243			-2.28406
A_12_P113564	C11H1.5	hypothetical protein	-2.39261
A_12_P133075	mlt-9	MoLTing defective	-1.88799
A_12_P118787	C52D10.3	hypothetical protein	-2.69216
A_12_P136241			-1.88188
A_12_P117404	C33B4.2	hypothetical protein	-2.0495
A_12_P107379	F28A10.3	hypothetical protein	-1.84464
A_12_P136020	F26G1.9	hypothetical protein	-1.80698
A_12_P178120	nkat-1	Nematode Kynurenine AminoTransferase	-1.83037
A_12_P118517	col-172	COLlagen	-1.86161
A_12_P167577	Y102A11A.5	hypothetical protein	-2.14024
A_12_P117300	grl-27	GRound-Like (grd related)	-2.40532
A_12_P157690	C25F6.8	hypothetical protein	-1.8581
A_12_P132099	F35A5.5	hypothetical protein	-2.12735
A_12_P100062	C04F1.1	hypothetical protein	-1.83638
A_12_P100946	C05C9.1	hypothetical protein	-1.98278
A_12_P113032	ZK945.8	hypothetical protein	-1.84201
A_12_P176857			-1.9034
A_12_P119318	F56D3.1	hypothetical protein	-2.36983
A_12_P117521			-1.95096
A_12_P181120	C02E7.6	hypothetical protein	-1.8692
A_12_P117056	cdh-10	CaDHerin family	-2.14691
A_12_P177349	T19C3.2	hypothetical protein	-2.36476
A_12_P173648	F30A10.2	hypothetical protein	-1.86691
A_12_P163113	sqt-2	SQuaT	-2.92528
A_12_P106860	F47F6.4	hypothetical protein	-1.86976
A_12_P119636	F40E10.5	hypothetical protein	-2.09838
A_12_P116483	BE10.2	hypothetical protein	-1.90311
A_12_P165613	F35A5.5	hypothetical protein	-2.59157
A_12_P116751	Y54F10AM.6	hypothetical protein	-1.90652
A_12_P111007	Y11D7A.5	hypothetical protein	-2.25684
A_12_P115845	C25F6.6	hypothetical protein	-2.26502
A_12_P112253	lips-3	LIPaSe related	-2.03905
A_12_P113487	F46F5.11	hypothetical protein	-1.84828
A_12_P106274	Y22D7AL.14	hypothetical protein	-1.81716
A_12_P113225	C52D10.1	hypothetical protein	-2.61979
A_12_P155030	Y27F2A.9	hypothetical protein	-1.80278
A_12_P118071	gly-8	GLYcosylation related	-1.85507
A_12_P166234	C13C12.2	hypothetical protein	-1.88125
A_12_P104381	F13A7.12	hypothetical protein	-2.2368
A_12_P112948	mlt-9	MoLTing defective	-1.94241
A_12_P119238	F13H8.5	hypothetical protein	-2.2773
A_12_P140790	F36G9.15	hypothetical protein	-1.8647
A_12_P103920	ZK154.1	hypothetical protein	-2.05262
A_12_P112711	Y51H7C.1	hypothetical protein	-1.98095
A_12_P119180	pqn-46	Prion-like-(Q/N-rich)-domain-bearing protein	-2.10153
A_12_P155073			-2.31757
A_12_P138121	D2024.4	hypothetical protein	-1.89693
A_12_P113278	K08E7.5	hypothetical protein	-1.96936
A_12_P102236	col-130	COLlagen	-1.86773
A_12_P101108			-1.88294
A_12_P106502	D2024.1	hypothetical protein	-1.82671
A_12_P102020	rol-8	ROLler: helically twisted, animals roll when moving	-2.91147
A_12_P131019	W09G12.10	hypothetical protein	-2.014
A_12_P167576	Y102A11A.5	hypothetical protein	-2.3437
A_12_P152643			-2.12515
A_12_P109814	clec-230	C-type LECtin	-1.82367
A_12_P136021	F26G1.9	hypothetical protein	-1.80696
A_12_P107692	UDP-glucuronosyltransferase	hypothetical protein	-1.93149
A_12_P103897	col-109	COLlagen	-2.21657
A_12_P173593	Y48G8AL.1	hypothetical protein	-1.80995
A_12_P131945	Y94H6A.10	hypothetical protein	-1.93089
A_12_P101312	C04G6.13	hypothetical protein	-1.96488
A_12_P106508	rol-8	ROLler: helically twisted, animals roll when moving	-3.09282
A_12_P132096	F35A5.5	hypothetical protein	-1.93381
A_12_P106143	C45B2.8	hypothetical protein	-1.87384
A_12_P101589	grl-7	GRound-Like (grd related)	-2.35699
A_12_P137186	col-97	COLlagen	-1.8656
A_12_P104711	Y39A3B.1	hypothetical protein	-2.26939
A_12_P147434	K04H4.2	hypothetical protein	-1.80278
A_12_P146930	Y65B4BL.6	hypothetical protein	-1.85822
A_12_P119142	C53B4.8	hypothetical protein	-2.02555
A_12_P113847	ZC434.3	hypothetical protein	-1.99266
A_12_P154139	F41F3.8	hypothetical protein	-2.20517
A_12_P104163	oac-15	O-ACyltransferase homolog	-2.51147
A_12_P177445	R74.2	hypothetical protein	-1.8652
A_12_P100676	F13C5.3	hypothetical protein	-1.88096
A_12_P112816	R05G6.9	hypothetical protein	-2.91742
A_12_P114771	B0454.8	hypothetical protein	-2.06808
A_12_P117774	col-90	COLlagen	-2.11477
A_12_P176590	ZK1025.7	hypothetical protein	-2.85409
A_12_P115533	F53B3.2	hypothetical protein	-2.34595
A_12_P181121	C02E7.6	hypothetical protein	-1.99767
A_12_P150319	F49C5.11	hypothetical protein	-3.40262
A_12_P115664	ZC513.1	hypothetical protein	-2.42723
A_12_P152640			-1.90908
A_12_P136242			-1.95232
A_12_P100941	col-173	COLlagen	-2.1985
A_12_P117309	F55C10.4	hypothetical protein	-2.70815
A_12_P173097	B0454.8	hypothetical protein	-2.18844
A_12_P161397	T22B2.6	hypothetical protein	-1.89358
A_12_P160888	T22B2.6	hypothetical protein	-1.88843
A_12_P152644			-1.92335
A_12_P171148	clec-230	C-type LECtin	-1.86558
A_12_P177470	srh-2	Serpentine Receptor, class H	2.36383
A_12_P143927			2.18059
A_12_P167235			1.93971
A_12_P120111	F38C2.1	hypothetical protein	3.74701
A_12_P144959	cyp-34A9	CYtochrome P450 family	2.29513
A_12_P116489	W10D9.2	hypothetical protein	2.12288
A_12_P107470	fbxb-115	F-box B protein	2.01953
A_12_P147270	fbxb-21	F-box B protein	1.80895
A_12_P114331	C38D9.8	hypothetical protein	1.98899
A_12_P153718	K05F6.10	hypothetical protein	3.77648
A_12_P104393	C08F1.10	hypothetical protein	1.92596
A_12_P136424	Y110A2AL.9	hypothetical protein	1.98013
A_12_P134440	Y57A10C.11	hypothetical protein	2.02731
A_12_P177495	C28G1.2	hypothetical protein	1.97696
A_12_P101761	F23D12.5	hypothetical protein	1.97816
A_12_P117702	T24C2.3	hypothetical protein	1.82935
A_12_P107088	shc-2	SHC (Src Homology domain C-terminal) adaptor homolog	1.99817
A_12_P113799	cnd-1	Neuro D homolog	1.97181
A_12_P141787	C17G10.6	hypothetical protein	1.81288
A_12_P177469	srh-2	Serpentine Receptor, class H	2.13809
A_12_P177890	cyp-34A5	CYtochrome P450 family	2.13088
A_12_P115020	F43C11.10	hypothetical protein	1.98468
A_12_P153717	K05F6.10	hypothetical protein	3.27877
A_12_P151751	C16C4.17	hypothetical protein	1.81139
A_12_P154531			2.19593
A_12_P155465	fbxc-29	F-box C protein	1.82654
A_12_P114849	fbxb-66	F-box B protein	1.80288
A_12_P108411	fbxb-84	F-box B protein	1.82214
A_12_P117042	F37A8.5	hypothetical protein	1.85749
A_12_P177494	C28G1.2	hypothetical protein	2.12312
A_12_P158356			2.09901
A_12_P116664	fbxb-1	F-box B protein	1.80273
A_12_P108768	2L52.1	hypothetical protein	2.33211
A_12_P106326	clec-196	C-type LECtin	1.9308
A_12_P177034	fbxc-25	F-box C protein	1.84257
A_12_P102928	fbxb-10	F-box B protein	1.83013
A_12_P135140	C06E2.9	hypothetical protein	1.806
A_12_P119776	F22E5.20	hypothetical protein	1.83478
A_12_P119099	C54F6.5	hypothetical protein	2.18561
A_12_P156108	M116.1	hypothetical protein	1.8605
A_12_P156107	M116.1	hypothetical protein	1.87294
A_12_P104547	fbxb-102	F-box B protein	1.88504
A_12_P172892			2.11854
A_12_P131230	fbxb-40	F-box B protein	1.80466
A_12_P153715	K05F6.10	hypothetical protein	3.27972
A_12_P114968	thn-1	THaumatiN family	2.9035
A_12_P117871			2.34011
A_12_P144201	Y46E12A.4	hypothetical protein	1.87519
A_12_P170874	cyp-34A2	CYtochrome P450 family	1.91513
A_12_P113162	thn-2	THaumatiN family	2.54877
A_12_P101254	clec-190	C-type LECtin	2.06044
A_12_P160938	fbxb-70	F-box B protein	2.11434
A_12_P171377	gei-7	GEX Interacting protein	2.50733
A_12_P108649	F10E7.1	hypothetical protein	1.91276
A_12_P101943	tbx-32	T BoX family	1.86161
A_12_P100285	C06B3.7	hypothetical protein	1.93282
A_12_P109773	F21D9.1	hypothetical protein	1.92365
A_12_P117295	F23A7.1	hypothetical protein	2.02998
A_12_P131490	nhr-246	Nuclear Hormone Receptor family	2.00775
A_12_P116448	Y69H2.2	hypothetical protein	2.0465
A_12_P170872	cyp-34A2	CYtochrome P450 family	1.92126
A_12_P134342			1.88299
A_12_P111557	fbxa-24	F-box A protein	1.94158
A_12_P102875	fbxc-39	F-box C protein	1.81987
A_12_P135623	F15E6.10	hypothetical protein	1.92477
A_12_P143136	fbxb-5	F-box B protein	1.86192
A_12_P112084			1.83574
A_12_P148121	math-28	MATH (meprin-associated Traf homology) domain containing	1.83102
A_12_P177039	fbxc-24	F-box C protein	1.93437
A_12_P155636	R04A9.7	hypothetical protein	1.84376
A_12_P144958	cyp-34A9	CYtochrome P450 family	2.23168
A_12_P116790	fbxc-34	F-box C protein	1.91512
A_12_P101781	C25H3.10	hypothetical protein	1.87241
A_12_P116962	cyp-34A4	CYtochrome P450 family	1.92176
A_12_P101716	C40A11.4	hypothetical protein	2.18371
A_12_P132901	ref-2	REgulator of Fusion	1.80985
A_12_P119027	asm-3	Acid SphingoMyelinase	2.53491
A_12_P102397	F11A5.9	hypothetical protein	1.87324
A_12_P133120			2.24396
A_12_P109517	ZK938.2	hypothetical protein	1.98441
A_12_P171134	C52A10.3	hypothetical protein	2.41098
A_12_P135624	F15E6.10	hypothetical protein	1.8371
A_12_P144957	cyp-34A9	CYtochrome P450 family	2.19367
A_12_P145691			2.82788
A_12_P114221	C40A11.2	hypothetical protein	1.86425
A_12_P163359	F44F1.6	hypothetical protein	1.83583
A_12_P112982	btb-8	BTB (Broad/complex/Tramtrack/Bric a brac) domain protein	1.83827
A_12_P119374	B0563.1	hypothetical protein	1.82415
A_12_P107161	fbxb-49	F-box B protein	1.82979
A_12_P115820	Y57A10C.1	hypothetical protein	1.85157
A_12_P117535	kin-33	protein KINase	1.8826
A_12_P104015	F49H6.5	hypothetical protein	2.60406
A_12_P118020			1.84775
A_12_P138085	C27A7.8	hypothetical protein	2.10618
A_12_P116427	T04B8.3	hypothetical protein	2.34986
A_12_P101641	fbxc-24	F-box C protein	1.89977
A_12_P110019	F15E6.3	hypothetical protein	1.93331
A_12_P152665	Y38E10A.28	hypothetical protein	4.42376
A_12_P103837	zeel-1	Zygotic Epistatic Embryonic Lethal	1.94566
A_12_P138640	fipr-24	FIP (Fungus-Induced Protein) Related	2.78906
A_12_P117562	fbxb-78	F-box B protein	2.05024
A_12_P179064	fbxb-11	F-box B protein	1.80779
A_12_P108661	F22F7.4	hypothetical protein	1.85094
A_12_P110568	C27A7.8	hypothetical protein	2.04443
A_12_P118944	cyp-34A9	CYtochrome P450 family	2.14604
A_12_P107963	protease	hypothetical protein	2.64906
A_12_P110772	F55C5.10	hypothetical protein	1.9303
A_12_P153716	K05F6.10	hypothetical protein	3.31579
A_12_P117480	fbxc-25	F-box C protein	1.81392
A_12_P173982	sdz-15	SKN-1 Dependent Zygotic transcript	2.00063
A_12_P141545	srt-64	Serpentine Receptor, class T	2.98203
A_12_P177040	fbxc-24	F-box C protein	1.84877
A_12_P104843	clec-7	C-type LECtin	1.85271
A_12_P134321			2.2039
A_12_P112204	fbxb-34	F-box B protein	2.94407
A_12_P116106	Y106G6H.9	hypothetical protein	1.81514
A_12_P144472	ins-20	INSulin related	2.49187
A_12_P100570	fbxa-181	F-box A protein	1.87319
A_12_P110979	F45D11.5	hypothetical protein	1.86327
A_12_P117066	cyp-14A3	CYtochrome P450 family	1.94832
A_12_P107363	Y43B11AL.1	hypothetical protein	1.83379
A_12_P107061	fbxc-21	F-box C protein	1.81129
A_12_P102763	math-38	MATH (meprin-associated Traf homology) domain containing	2.77858
A_12_P118814	ver-1	VEGF (vascular endothelial growth factor) Receptor family	1.84421
A_12_P108321	clec-40	C-type LECtin	2.02671
A_12_P103746	T05E12.3	hypothetical protein	1.84564
A_12_P166968	acs-2	fatty Acid CoA Synthetase family	1.83486
A_12_P137693	C44B12.9	hypothetical protein	1.89384
A_12_P105295	math-29	MATH (meprin-associated Traf homology) domain containing	2.0417
A_12_P134091	Y73F8A.36	hypothetical protein	1.80536
A_12_P107224	dmd-5	DM (Doublesex/MAB-3) Domain family	1.86772
A_12_P156109	M116.1	hypothetical protein	1.82881
A_12_P100843	fbxc-51	F-box C protein	1.82145
A_12_P112301	cpt-3	Carnitine Palmitoyl Transferase	2.41666
A_12_P118586	Y39H10A.1	hypothetical protein	2.18791
A_12_P111839	dod-3	Downstream Of DAF-16 (regulated by DAF-16)	2.60593
A_12_P137791			1.89063
A_12_P137790			1.90635
A_12_P131270	T09B4.5	hypothetical protein	1.90613
A_12_P106648	Y82E9BR.1	hypothetical protein	1.83653
A_12_P102682	srd-28	Serpentine Receptor, class D (delta)	1.80124
A_12_P146359	M199.9	hypothetical protein	2.43658
A_12_P135622	F15E6.10	hypothetical protein	1.94761
A_12_P178299	tbx-11	T BoX family	1.80538
A_12_P116708	F35C5.3	hypothetical protein	2.99778
A_12_P147775	clec-25	C-type LECtin	1.82568
A_12_P151750	C16C4.17	hypothetical protein	1.85801
A_12_P171132	C52A10.3	hypothetical protein	1.87049
A_12_P171122	C55A1.6	hypothetical protein	1.98906
A_12_P168119	fbxb-19	F-box B protein	1.80994
A_12_P114332	coel-1	tubulin folding COfactor E-Like protein	2.03382
A_12_P100141	srh-2	Serpentine Receptor, class H	2.56077
A_12_P102962	F36H1.12	hypothetical protein	1.85778
A_12_P137694	C44B12.9	hypothetical protein	2.03302
A_12_P172522	W10D9.2	hypothetical protein	1.92785
A_12_P119708	str-262	Seven TM Receptor	1.80385
A_12_P100805	F36G9.7	hypothetical protein	3.50937
A_12_P105907	cyp-34A10	CYtochrome P450 family	2.28236
A_12_P100497	fbxb-80	F-box B protein	1.95106
A_12_P113929	R160.4	hypothetical protein	2.3
A_12_P151772	clec-266	C-type LECtin	1.81853
A_12_P179020	C05C10.4	hypothetical protein	3.10146
A_12_P147205	Y45G5AM.4	hypothetical protein	1.92821
A_12_P163391	coel-1	tubulin folding COfactor E-Like protein	2.04338
A_12_P100294	fbxb-35	F-box B protein	1.83841
A_12_P114438	Y39G10AL.1	hypothetical protein	1.93133
A_12_P157010	fbxb-29	F-box B protein	2.08721
A_12_P150460	F40G9.15	hypothetical protein	1.80367
A_12_P106197	Y69A2AR.5	hypothetical protein	1.88479
A_12_P135620	F15E6.10	hypothetical protein	1.94889
A_12_P108675	ins-23	INSulin related	2.13111
A_12_P107944	hlh-14	Helix Loop Helix	1.81976
A_12_P139971	M04C9.2	hypothetical protein	1.8004
A_12_P167856			1.84157
A_12_P106263	F11A5.15	hypothetical protein	1.93218
A_12_P163389	coel-1	tubulin folding COfactor E-Like protein	2.05166
A_12_P116893			2.32392
A_12_P102225	F35E2.2	hypothetical protein	1.82711
A_12_P166967	acs-2	fatty Acid CoA Synthetase family	1.81296
A_12_P119827	F36H5.10	hypothetical protein	2.33245
A_12_P118274	clec-266	C-type LECtin	1.8271
A_12_P150462	F40G9.15	hypothetical protein	1.80846
A_12_P116308	C06G3.3	hypothetical protein	2.04281
A_12_P137030	Y95B8A.6	hypothetical protein	2.55664
A_12_P162308	cyp-34A5	CYtochrome P450 family	1.93914
A_12_P171547	fbxa-24	F-box A protein	2.31547
A_12_P140471			2.28934
A_12_P156455	thn-1	THaumatiN family	3.16304
A_12_P143721	fbxc-17	F-box C protein	1.91774
A_12_P137487	Y40B10A.6	hypothetical protein	1.87233
A_12_P163388	coel-1	tubulin folding COfactor E-Like protein	1.99699
A_12_P114940	clec-157	C-type LECtin	2.102
A_12_P105798			1.90625
A_12_P111487	fbxc-15	F-box C protein	1.89966
A_12_P179344			1.85899
A_12_P119074	T27A1.3	hypothetical protein	1.85866
A_12_P178700	ins-20	INSulin related	2.47582
A_12_P107643	Y17G9B.1	hypothetical protein	1.98301
A_12_P146358	M199.9	hypothetical protein	3.8123
A_12_P104816	F08H9.3	hypothetical protein	2.37094
A_12_P104455	math-44	MATH (meprin-associated Traf homology) domain containing	1.87783
A_12_P109377	sdz-14	SKN-1 Dependent Zygotic transcript	1.80144
A_12_P166964	acs-2	fatty Acid CoA Synthetase family	1.84499
A_12_P133595	srd-27	Serpentine Receptor, class D (delta)	1.84426
A_12_P106953	C40A11.6	hypothetical protein	2.02399
A_12_P104429	F21H7.12	hypothetical protein	1.95341
A_12_P106749	T02G6.11	hypothetical protein	1.80652
A_12_P108418	fbxb-30	F-box B protein	1.81356
A_12_P141832	C24H12.10	hypothetical protein	2.0307
